# Supplementary material for: Genome-Wide Survey of Donor Chromosomal Genes Involved in Trans-Kingdom Conjugation via the RP4-T4SS Machinery
Source: Microorganisms. 2025 Feb 22;13(3):488. doi: 10.3390/microorganisms13030488 (PMC11946144; doi:10.3390/microorganisms13030488)
Supplement: Supplementary file 1 [file microorganisms-13-00488-s001.zip]

Archive with 1 entries (1 files):
- microorganisms-3442765-supplementary.pdf
